# Supplementary material for: The coupling coordination between digital village construction and rural healthcare service efficiency in China: dynamic evolution, spatial difference and driving factors
Source: Front Public Health. 2025 Oct 13;13:1669695. doi: 10.3389/fpubh.2025.1669695 (PMC12554649; doi:10.3389/fpubh.2025.1669695)
Supplement: Supplementary file 2 [file Table_2.XLSX]

## Sheet: Digital Rural Construction Data
city	year	The number of computers per 100 households in rural areas（100 households）	The number of smartphones per 100 households in rural areas（100 households）	The number of television per 100 households in rural areas（100 households）	The number of subscribers with broadband access per 10,000 rural households（10,000 households）	The total distance covered by rural postal delivery routes（Kilometres）	Consumption expenditure on transport and communication per rural household（Yuan per person）	The total of rural electricity consumption（Billion kilowatt-hours）	Rural population (10,000 people)	The average amount of rural electricity consumption per 10,000 people(10,000 people)	The amount of total rural village committees（Pieces）	The number of village medical institutions（Pieces）	The amount spent on healthcare per person in a rural area（Yuan per person）	digital inclusive finance development index
Chongqing	2015	18.9	225	111.3	89.6	54061	888.2	78.1	293	0.266553	8220	12204	745.9	221.84
Zhejiang	2015	45.5	216.4	161.3	503.6	181748	2565.7	905.6	269	3.36654	27901	13062	1246.3	264.85
Yunnan	2015	6.2	235.9	101.7	91.8	170368	987	91.4	3614	0.0252905	12024	14723	577.6	203.76
Xinjiang	2015	14.3	174.4	99.9	112.7	53126	1031.6	104.1	1648	0.0631675	8744	11366	731.8	205.49
Xizang	2015	0.3	172.1	103.9	0	103768	718.5	1.3	997	0.00130391	5257	6033	136.4	186.38
Tianjin	2015	38.2	219.6	121.6	5.5	20311	2196.2	102.4	1431	0.0715584	3686	2581	1159.9	237.53
Sichuan	2015	13.2	216.5	112.4	462.6	181600	1019.8	174.8	1230	0.142114	46240	60378	839.8	215.48
Shaanxi	2015	22	251.3	113.2	118.5	124903	793.2	110.2	1570	0.0701911	22743	27306	958.2	216.12
Shanxi	2015	28.7	195.5	104.7	121.9	102496	820.3	96.8	2525	0.0383366	28087	29348	794.3	206.3
Shandong	2015	34.8	207.8	109.5	601.7	266895	1393	482.3	3331	0.144791	73811	55410	919.2	220.66
Qinghai	2015	11.9	262.3	111.1	8.3	34993	1278.1	5.9	3395	0.00173785	4143	4895	1190.9	195.15
Ningxia	2015	22	281.5	117.5	7.8	9805	1070.9	13.8	2539	0.00543521	2272	2672	926	214.7
Neimenggu	2015	20.8	220.6	104.6	84.3	114098	1646.8	72.3	409	0.176773	11110	14965	1117.7	214.55
Liaoning	2015	28.9	191.2	111	181	112625	1351.2	457.8	1178	0.388625	11569	20782	1064.5	226.4
Jiangxi	2015	22.3	232.7	126.1	202.9	90019	865.7	99.9	4292	0.0232759	16947	32282	569.7	208.35
Jiangsu	2015	42.3	217.6	146.8	881.8	260729	1879.9	1836.2	2047	0.89702	14486	16424	1088.2	244.01
Jilin	2015	31.8	240.6	111.7	69.4	95231	1203.6	49.6	2687	0.0184592	9327	11004	1058.1	208.2
Hunan	2015	19.8	242.1	112.6	176	214428	920.2	123.9	234	0.529487	40448	47118	844.1	206.38
Hubei	2015	26.2	232.2	118.5	154.9	205502	1218.4	149.1	1748	0.0852975	25109	25935	985.1	226.75
Heilongjiang	2015	24.4	202.8	105.4	82.9	123120	1162.2	72.6	1477	0.0491537	9077	12434	1112.8	209.93
Henan	2015	26.6	221	112.6	419	194476	970.3	321	292	1.09932	46925	58975	769	205.34
Hebei	2015	37.8	226.2	120.8	426.5	180440	1298.5	611.8	299	2.04615	48974	62452	920.5	199.53
Hainan	2015	11.6	235.7	104.9	42.2	28895	836	13	1245	0.0104418	2561	2978	634.5	230.33
Guizhou	2015	9.7	245.4	101.8	72.8	66344	784.2	80.1	293	0.273379	16612	22250	449.5	193.29
Guangxi	2015	17.3	262	111.1	153.8	104185	821.8	83.9	267	0.314232	14273	22684	709.7	207.23
Guangdong	2015	33.9	267.2	117.2	577.8	229473	1160.4	1326.2	3487	0.380327	19632	28373	723.1	240.95
Gansu	2015	14.2	244.6	109	60.8	148872	811.7	54	1612	0.0334988	16032	18115	669.8	199.78
Fujian	2015	34.9	246.4	139.3	342.2	92262	1248.6	381.1	978	0.389673	14429	19888	826.9	245.21
Anhui	2015	19.4	205.3	121.3	257.8	148849	1056.3	156.7	1428	0.109734	14688	16677	808.2	211.28
Chongqing	2016	21.5	251.9	129.8	137.1	51129	1941.6	78.7	1203	0.0654198	8064	12134	852.3	233.89
Zhejiang	2016	49.3	234.8	173.8	495.2	184694	4377.3	926.1	1550	0.597484	27568	12871	1173.2	268.1
Yunnan	2016	7	248.8	108.6	95	170917	1723.5	95.3	293	0.325256	11971	14798	620.1	217.34
Xinjiang	2016	17	215.4	101.6	119.4	55564	2052.4	108.2	2582	0.0419055	8702	11362	846.8	208.72
Xizang	2016	0.3	223.2	134.2	4.3	104031	990	1.2	1845	0.000650407	5259	6038	152.6	204.73
Tianjin	2016	47	228.3	110.9	7.8	19879	3752.2	92.2	2974	0.031002	3681	2673	1334.5	245.84
Sichuan	2016	16.2	241.3	123.8	579.9	182810	1850.3	183.1	1410	0.129858	45945	60448	972.5	225.41
Shaanxi	2016	24.7	224.1	103.5	188	124306	1664.1	118.7	2154	0.0551068	20277	26973	1044.1	229.37
Shanxi	2016	31.1	224.9	104.8	120.7	108813	1709	97.5	4076	0.0239205	28106	30380	769.6	224.81
Shandong	2016	37.5	222.4	106.7	729.3	281238	2324.8	488.8	4909	0.0995722	74217	54847	1027.3	232.57
Qinghai	2016	14.1	220.3	100.9	11.8	35253	2287	5.9	2466	0.00239254	4146	4923	1278.8	200.38
Ningxia	2016	20.5	248.8	102.4	9.9	9008	2748.6	14.2	3223	0.00440583	2275	2584	1040.6	212.36
Neimenggu	2016	22.9	222.2	101.5	97.3	114414	2525.5	71.1	3388	0.0209858	11078	14953	1187.7	229.93
Liaoning	2016	34.5	210.7	108.5	220.6	113454	2837.3	489.8	2512	0.194984	11555	21134	1139.2	231.41
Jiangxi	2016	20.5	228.5	137.1	244	89872	1576.9	104.6	396	0.264141	17046	31979	650	223.76
Jiangsu	2016	45	241	173.9	1002.9	255754	3372.2	1869.3	1140	1.63974	14477	16514	1148	253.75
Jilin	2016	33.7	223.3	103.5	54.9	92792	2073	51.1	4196	0.0121783	9327	10946	1230.5	217.07
Hunan	2016	20.7	249.5	117.2	246.1	212358	1915.5	126.7	1985	0.0638287	23955	46608	986.5	217.69
Hubei	2016	27	233.5	117.7	181.3	194241	1931	152.9	2623	0.058292	25064	25931	1213.5	239.86
Heilongjiang	2016	25.6	204.3	100.5	89.6	120742	2040.9	77.5	233	0.332618	9050	12372	1269.9	221.89
Henan	2016	31.1	234.4	121.3	492.8	190288	1550.8	317.2	1703	0.18626	46831	58833	797.8	223.12
Hebei	2016	39.2	223.4	110	572.1	191529	2062.2	600.8	1444	0.416066	48860	62341	928.2	214.36
Hainan	2016	11.8	255	105.6	60.2	28861	1762.2	13.9	287	0.0484321	2552	2967	593	231.56
Guizhou	2016	13	248.4	107.2	97.9	67222	1610.6	85.3	295	0.289153	14619	22051	527.8	209.45
Guangxi	2016	20.2	260.1	112.9	189.2	107556	1541.6	95.4	1239	0.0769976	14276	22278	781.8	223.32
Guangdong	2016	37.7	228.2	99.6	566.3	234641	3296.5	1334.8	293	4.55563	19734	28078	803.9	248
Gansu	2016	15.9	237.2	105.7	105.4	144652	1573	54.2	266	0.203759	16027	18123	821.3	204.11
Fujian	2016	34.5	249.1	140.8	356.6	93164	2504.2	384.4	3383	0.113627	14407	19825	866.9	252.67
Anhui	2016	20.3	221.9	129.2	300.7	141849	1975.2	161.6	1579	0.102343	14586	16647	931.9	228.78
Chongqing	2017	20	241.8	113.8	205.5	55607	2992	80.2	961	0.0834547	8090	11872	883.9	276.31
Zhejiang	2017	52.2	235.2	176.4	604.2	188093	4955.8	976.7	1420	0.687817	27458	12685	1370.2	318.05
Yunnan	2017	7.3	264.1	103.7	118.3	169787	3113.6	102.3	1178	0.0868421	11905	14801	681.5	256.27
Xinjiang	2017	16.6	187.1	102.6	161.6	56007	3545.2	111.1	1538	0.0722367	8920	11289	970.7	248.69
Xizang	2017	0.2	191.9	110.7	5.9	102462	2312.5	1.3	297	0.0043771	5259	6002	147.5	245.57
Tianjin	2017	46.1	246	128.8	14.4	20298	3924.2	40.3	2508	0.0160686	3680	2683	1407.2	284.03
Sichuan	2017	17.7	242	117.1	737.2	181379	3198.3	188.4	1810	0.104088	45683	60682	1093.6	267.8
Shaanxi	2017	25.2	270.1	114.6	241	118892	2394.7	130.8	2909	0.0449639	18116	26527	1260.4	266.85
Shanxi	2017	31.4	211.4	105.1	185.8	109632	2658.2	99.3	1377	0.0721133	27881	30250	937.5	259.95
Shandong	2017	39.8	225.3	110.2	844.6	280037	3284.4	488.5	2098	0.232841	74167	54636	1129.3	272.06
Qinghai	2017	14.5	291.6	105.6	14.2	35626	3241.3	6.4	3944	0.00162272	4147	4922	1270.4	240.2
Ningxia	2017	23.3	290.8	112.9	18.6	8410	3470.9	14.6	4764	0.00306465	2260	2521	1131.2	255.59
Neimenggu	2017	24.2	236.9	106.2	103.5	122016	3511.3	78.9	2402	0.0328476	11053	14938	1288.4	258.5
Liaoning	2017	36.2	213.4	112.4	213.7	114163	3770.7	528	3113	0.169611	11598	20533	1251.4	267.18
Jiangxi	2017	22.9	248.7	130.5	309.3	90373	2156.9	108.5	3367	0.0322245	17033	31316	718.2	267.17
Jiangsu	2017	45.4	241.8	158.7	1152.9	262951	3971.6	1888	2481	0.760983	14462	16376	1395	297.69
Jilin	2017	33.2	243.8	107.4	75	91767	2785.2	53	389	0.136247	9327	10888	1399.6	254.76
Hunan	2017	22.2	267.2	115.4	374	214278	2904.6	128.6	1105	0.11638	23906	44373	1171.8	261.12
Hubei	2017	27.9	238.7	121.7	263.4	196030	2131.7	156.6	4085	0.0383354	24970	25773	1438.3	285.28
Heilongjiang	2017	27.6	213	105.5	150.8	119750	2563.9	79.8	1932	0.0413043	8968	11824	1551.2	256.78
Henan	2017	31.2	244.9	116.3	592.8	192167	2269.6	328.8	2559	0.128488	46198	58517	909	266.92
Hebei	2017	40.3	240.5	121.1	721	199771	2923.3	615.2	233	2.64034	48671	62197	1072.6	258.17
Hainan	2017	12.3	261.2	107.1	79.6	30595	2811.5	15.5	1657	0.00935425	2562	2937	629.5	275.64
Guizhou	2017	15.7	288.9	104	131.9	71176	2889	95.1	1408	0.0675426	13436	21905	602.5	251.46
Guangxi	2017	21.8	284.3	113.3	296.2	110579	2607.3	103.5	281	0.368327	14258	22034	931	261.94
Guangdong	2017	41.6	287.1	120.5	611.8	251582	4285.5	1414.8	287	4.92962	19785	27651	921.7	296.17
Gansu	2017	16.8	268.7	109	196.4	112385	2952.6	55.9	1238	0.0451535	16039	18406	890.6	243.78
Fujian	2017	34	252.6	140.1	460	98721	3353	388.4	291	1.33471	14399	19489	906.5	299.28
Anhui	2017	22.3	230.1	127.4	422.8	146126	2914.3	171.3	263	0.651331	14482	16698	1006.8	271.6
Chongqing	2018	17.8	264	114.4	215.8	61069	1502.5	79.5	3292	0.0241495	8031	11719	1075.1	301.53
Zhejiang	2018	45.5	244.5	175.7	902.3	200106	2952.9	1008.3	1546	0.652199	24711	12638	1626.9	357.45
Yunnan	2018	10	278.8	102.6	305.9	171871	1507.3	104.9	945	0.111005	11865	14759	845.6	285.79
Xinjiang	2018	13.6	202.7	101	195.8	68209	1301.1	119.5	1391	0.0859094	9111	11075	1017.5	271.84
Xizang	2018	3.4	250.4	104.9	12.1	86384	1396.6	1.6	1148	0.00139373	5266	5976	314.9	274.33
Tianjin	2018	35.9	233.4	121.1	26.2	20739	2595.2	36.9	1505	0.0245183	3556	2652	1974.9	316.88
Sichuan	2018	17	255.3	112.8	851.9	252983	1578.3	198.6	288	0.689583	45524	60452	1344.8	294.3
Shaanxi	2018	14.9	258.9	104.7	284.1	124468	1222.5	133.6	2447	0.0545975	17022	25727	1241.8	295.95
Shanxi	2018	26.6	212	102.4	196.7	109231	1106.9	101.4	1784	0.0568386	26623	29651	1065.2	283.65
Shandong	2018	37.7	229.1	107.2	951.3	281181	1873	416.2	2865	0.145271	69599	54838	1205	301.13
Qinghai	2018	14.5	279.7	94.2	34.4	42981	1765.2	6.6	1347	0.00489978	4144	4879	1332.3	263.12
Ningxia	2018	23.2	288	108.6	42.4	11743	1818.7	15.1	2044	0.00738748	2257	2517	1248.6	272.92
Neimenggu	2018	21.2	236.8	105.7	96.4	161655	2102.5	85.5	3900	0.0219231	11057	14840	1468.5	271.57
Liaoning	2018	25.6	216.6	108.8	213.5	112953	1820.1	306.2	4638	0.0660198	11586	20159	1529.1	290.95
Jiangxi	2018	23.6	272.6	125.6	415.3	90190	1214.7	112.5	2349	0.0478927	17004	29897	783.8	296.23
Jiangsu	2018	34.5	244.3	149.9	1244.4	257907	2959.9	1933.1	3034	0.637146	14410	16364	1529.6	334.02
Jilin	2018	28.7	245.9	104.3	94.3	94677	1770.5	54.9	3324	0.0165162	9325	10678	1450.9	276.08
Hunan	2018	27.4	285.6	113.4	520.2	208932	1449.7	130.8	2452	0.0533442	23897	42184	1385.5	286.81
Hubei	2018	31.9	268.1	121	406.6	187782	1933.1	165.2	382	0.432461	23392	25550	1588	319.48
Heilongjiang	2018	20.6	221.6	102.8	241.1	119373	1632.5	82.8	1070	0.0773832	8967	11712	1916.2	274.73
Henan	2018	29.2	262.7	113.2	729.7	191463	1286	330.6	3979	0.0830862	45651	58215	1226.6	295.76
Hebei	2018	37.5	244.5	115.2	857.5	206532	1736.5	505.2	1889	0.267443	48724	61052	1201.6	282.77
Hainan	2018	10	276.3	102.4	82.6	30662	1105.3	17.4	2521	0.00690202	2558	3015	712.4	309.72
Guizhou	2018	11.1	287.5	100	164.1	122967	1373.1	98.4	237	0.41519	13295	21696	703.2	276.91
Guangxi	2018	20	294.4	104	475.8	107965	1528.1	108.2	1618	0.0668727	14229	21673	1088	289.25
Guangdong	2018	35.3	290.4	116.5	627.3	270803	1930.4	1443.1	1379	1.04648	19792	27180	1366.7	331.92
Gansu	2018	21.2	300.8	111.6	277.9	130145	1077.9	59.1	275	0.214909	16062	17863	1132.6	266.82
Fujian	2018	31.9	249.5	133.7	568	102319	1817.1	403.9	283	1.42721	14358	19164	1015.8	334.44
Anhui	2018	25.6	265.6	129.1	640.4	146884	1556.1	180.8	1221	0.148075	14516	16682	1036.7	303.83
Chongqing	2019	20.1	269.3	117.3	243.6	61223	1585.6	80.9	289	0.279931	8015	11426	1262.3	325.47
Zhejiang	2019	46.1	249.6	176.3	922.5	251448	2965.4	1026.7	258	3.97946	20402	12671	1776.6	387.49
Yunnan	2019	8.8	289.8	102.6	372.2	192615	1663	120.4	3218	0.0374145	11869	14811	936.3	303.46
Xinjiang	2019	9.7	226.1	105	267.4	70190	1320.6	124.8	1508	0.0827586	9016	10989	1060.5	294.34
Xizang	2019	4.6	258	111.2	16.1	87090	1427.6	2.5	931	0.00268528	5290	5978	355.9	293.79
Tianjin	2019	35.2	232.4	120.4	44.1	26653	2532.1	39.2	1388	0.0282421	3543	2512	2104.3	344.11
Sichuan	2019	17.7	260.5	115.6	981.1	266446	1808	205.8	1123	0.183259	43481	60188	1620.8	317.11
Shaanxi	2019	15.2	260.6	105	319.5	121392	1360.3	137.8	1467	0.0939332	16996	25279	1382.6	322.89
Shanxi	2019	26	216.6	103.4	216.9	107925	1057	104.9	284	0.369366	25385	29419	1169.1	308.73
Shandong	2019	41.7	231.4	107.7	1017	282275	1999	435.9	2372	0.183769	69546	55202	1343.4	327.36
Qinghai	2019	15.6	288.9	100.5	44.2	42928	1886.3	7.1	1755	0.00404558	4144	4918	1485.8	282.65
Ningxia	2019	26.1	295.5	108.8	54.2	13418	1784.4	16.1	2813	0.00572343	2259	2378	1448.3	292.31
Neimenggu	2019	20.2	238.5	106.6	87.7	157263	2354.4	91.2	1331	0.0685199	11058	14592	1748.8	293.89
Liaoning	2019	25.5	220.9	108.7	128.5	105752	1770.3	177	1987	0.089079	11589	18985	1657.1	311.01
Jiangxi	2019	25.5	274.1	127.5	460.9	93489	1425.3	119.2	3876	0.0307534	17005	29678	964.4	319.13
Jiangsu	2019	31.9	244.7	149.9	1368.3	280337	3112.9	1949.1	4511	0.432077	14202	16197	1675.2	361.93
Jilin	2019	27.4	247.4	104.7	96.5	102426	1700.7	54.9	2312	0.0237457	9325	10376	1736.9	292.77
Hunan	2019	27.2	286	115	645.5	203940	1642.9	133	2959	0.0449476	23866	41673	1614.5	310.85
Hubei	2019	33.6	270.8	121.3	499.7	187419	2228.8	178.6	3295	0.0542033	22653	24371	1921.8	344.4
Heilongjiang	2019	20.3	236.1	102.4	267.6	115492	1908.6	85.6	2426	0.0352844	8967	11414	1925.2	292.87
Henan	2019	30.1	269.7	114.4	783.1	182441	1369	353.8	385	0.918961	45595	58120	1461.8	322.12
Hebei	2019	39.1	246.4	112.1	952.4	211971	1826.6	501.6	1037	0.483703	48718	61524	1334	305.06
Hainan	2019	12.8	290.7	104	99.7	32039	1305.5	18.7	3870	0.00483204	2561	2932	918.4	328.75
Guizhou	2019	13.5	298.7	102.5	177.2	125891	1712.2	104.9	1847	0.0567948	13231	21594	878.3	293.51
Guangxi	2019	21.5	289.5	107.9	601.5	113017	1715.6	126.5	2482	0.050967	14221	21138	1231.2	309.91
Guangdong	2019	38.4	286.3	116.5	930.1	309413	2139.8	1448	240	6.03333	19801	26968	1520.7	360.61
Gansu	2019	17.9	302.5	109.2	321.9	128852	1195.5	61.7	1572	0.0392494	16011	17838	1183	289.14
Fujian	2019	33.8	261.5	136	788.5	116760	1903.4	417.9	1363	0.306603	14336	18478	1210.4	360.51
Anhui	2019	25.3	271.7	133.6	705.9	143644	1709.4	189.1	271	0.697786	14527	16929	1323.5	330.29
Chongqing	2020	21.8	268.3	117	253	60229	1591.5	82.5	279	0.295699	7977	10631	1560.1	344.76
Zhejiang	2020	48.2	253.1	175.9	892.7	229269	2937.5	1038.1	1214	0.855107	19806	12358	1546.2	406.88
Yunnan	2020	10.8	290	102.5	404	189615	1691.7	124	273	0.454212	11825	14954	980.6	318.48
Xinjiang	2020	12.2	236.5	105.2	235.6	68847	1344.2	127.5	212	0.601415	8993	10862	955	308.35
Xizang	2020	5.3	262.8	113.3	24.8	85862	1386.2	2.9	2979	0.000973481	6583	5956	402.5	310.53
Tianjin	2020	35.9	232.6	120	52.8	21786	2504.3	41	1308	0.0313456	3519	2334	1858.2	361.46
Sichuan	2020	18.5	259.2	116.4	1109.2	245762	1935	205.9	782	0.263299	26881	58485	1650.3	334.82
Shaanxi	2020	16.7	259.9	106.1	346.6	115455	1460.9	126.8	1187	0.106824	16905	24501	1490.7	342.04
Shanxi	2020	25.5	211.9	103.7	233.6	101563	1145	109.2	899	0.121468	22391	28110	1182.8	325.73
Shandong	2020	42	231	107.6	1070.9	293242	2112	445.6	1095	0.406941	58868	55037	1413.4	347.81
Qinghai	2020	16.9	291.9	103	50.1	43115	2146.7	7.5	266	0.0281955	4144	4884	1416	298.23
Ningxia	2020	27.7	292.9	111	61.7	17060	2022.4	16.8	2251	0.00746335	2244	2377	1478	310.02
Neimenggu	2020	21.8	236.3	106.7	87.3	159645	2152.1	93.2	1797	0.0518642	11062	14287	1667	309.39
Liaoning	2020	26.3	219.6	108.3	77	105721	1946.4	184.6	2543	0.0725914	11567	18591	1718.7	326.29
Jiangxi	2020	27.6	269.2	125.5	518.5	90281	1402.6	130.2	1298	0.100308	16979	29029	1136.7	340.61
Jiangsu	2020	33.2	248.6	152.8	1416.4	271789	2786.9	2011	1788	1.12472	14045	16019	1712.2	381.61
Jilin	2020	27.4	245.7	104.9	112.6	90634	1899.2	56.6	3751	0.0150893	9343	10398	1568.5	308.26
Hunan	2020	27.7	288.4	115.9	701.6	202390	1730.5	134.7	4429	0.0304132	23792	40252	1706.6	332.03
Hubei	2020	34.3	274.9	121.9	570.3	175879	2175.3	186.9	2143	0.0872142	22665	24320	1558.5	358.64
Heilongjiang	2020	22	236.8	103.1	164.2	106935	1680.9	89.7	2740	0.0327372	9027	11351	1562.9	306.08
Henan	2020	31.7	271	115	901.7	181017	1501.8	373.2	3258	0.114549	45148	59023	1379.1	340.81
Hebei	2020	36.1	250.9	112.8	1038.9	212870	1892.8	509.8	2296	0.222038	48709	62179	1380.1	322.7
Hainan	2020	12.7	283.8	102.7	111.2	32452	1412.4	21	401	0.0523691	2537	3041	1077.3	344.05
Guizhou	2020	13.4	299.8	102	224.3	122683	1543.2	117.1	979	0.119612	13196	21492	959.4	307.94
Guangxi	2020	20.8	283.4	107.3	700.7	116503	1681.8	141.3	3621	0.0390224	14220	20563	1227.8	325.17
Guangdong	2020	39.7	277.8	115.9	1017	314322	1958.1	1467.5	1807	0.81212	19425	27054	1517.9	379.53
Gansu	2020	20	302.3	109.5	336	128898	1234.4	65.8	2358	0.027905	16010	17785	1140.4	305.5
Fujian	2020	35.9	253.6	134.4	577.6	117538	1688.3	445.1	234	1.90214	14320	18010	1270.9	380.13
Anhui	2020	26.5	272.7	134.8	802.1	138536	1663.7	205.3	1476	0.139092	14427	17066	1457.4	350.16
Chongqing	2021	24.2	260.8	115.9	354.3	59852	1842	85.6	1195	0.0716318	7956	10305	1781.8	373.22
Zhejiang	2021	36.8	2519	180.4	925.3	255806	3346	424.5	236	1.79873	19785	12263	1751.8	434.61
Yunnan	2021	9.9	301.3	105.4	462.6	194296	1835.2	173.8	870	0.19977	11722	14957	1059.2	346.93
Xinjiang	2021	11.8	241.3	104	302.8	68227	1657.6	269.9	1072	0.251772	8951	10539	1210.6	341.77
Xizang	2021	8.8	266.5	114.3	37.2	89404	1529.9	4.8	266	0.0180451	5313	5933	489.8	342.1
Tianjin	2021	34.5	246.5	120.2	59.8	22155	2719.5	62	2216	0.0279783	3519	2347	2427.2	395.73
Sichuan	2021	15.5	266	117.1	1207	226372	2135.2	273.2	1788	0.152796	26092	53970	1877.3	363.61
Shaanxi	2021	16.9	266.1	106.2	353.8	116782	1657	154.3	2482	0.0621676	16859	23925	1702.3	374.16
Shanxi	2021	20.4	236.6	99.1	252	98449	1322.5	156.4	1269	0.123247	19086	27667	1254.6	359.7
Shandong	2021	31.7	239.1	104.9	1127.6	288481	2428	507.8	1741	0.291671	54621	54432	1505.8	380.68
Qinghai	2021	18.9	296.6	103	57.2	47129	2255.1	14.5	3667	0.00395419	4149	4882	1400.7	329.89
Ningxia	2021	22	287.1	108	70.2	22017	2344.5	40.6	4304	0.00943309	2212	2364	1603.2	344.86
Neimenggu	2021	19.8	238.2	104.8	94.7	152126	2605.8	119.8	2094	0.0572111	11027	14216	1950.7	344.76
Liaoning	2021	23	231.5	104.2	169.1	107278	2234.7	167.9	2668	0.062931	11566	17260	1644.9	357.23
Jiangxi	2021	24.9	276.4	125.7	556.8	89568	1699.4	167.2	3218	0.0519577	16989	28777	1347.4	372.17
Jiangsu	2021	29.8	250.3	150.9	1560.7	269292	3141.3	520.2	2263	0.229872	13767	15909	1781.9	412.92
Jilin	2021	19.9	243.7	99.2	119.1	92505	1923.4	72.3	398	0.181658	9342	10225	1922.9	339.41
Hunan	2021	26.3	292.9	112.8	776.7	210939	1921	331.2	953	0.347534	23704	39177	1827.5	362.36
Hubei	2021	29.3	275.3	116.4	646.3	174019	2685.8	203.6	3531	0.0576607	21626	24071	1836.5	391.9
Heilongjiang	2021	16.3	229.6	100.4	182.7	95094	2287.6	117.1	1759	0.0665719	9026	11092	1938.8	341.14
Henan	2021	26.8	280.6	113.9	997.8	204378	1619.6	451.4	2296	0.196603	44700	60498	1542.1	374.37
Hebei	2021	34.3	246.1	110.8	1132.8	214150	2336.1	476.1	232	2.05216	48428	61937	1745.5	352.44
Hainan	2021	11.8	296	100.3	142.4	32155	1738.2	62.7	1438	0.0436022	2532	3011	1264.9	375.35
Guizhou	2021	11	312.8	98.4	372.2	136763	1833.1	168	1162	0.144578	13216	21436	940.8	340.8
Guangxi	2021	21.9	285.4	107.4	783.6	116786	2002.9	236.8	232	1.02069	14172	20351	1392.5	355.11
Guangdong	2021	36	293.9	112	1034.1	321640	2222.9	690.4	246	2.8065	19430	26614	1342.2	406.53
Gansu	2021	21	303.4	109.6	364	131918	1401.9	114	1107	0.102981	15923	17658	1362.2	341.16
Fujian	2021	28.6	267.2	137.3	601.4	117553	2232.2	311.7	271	1.15018	14267	17736	1484.3	410.31
Anhui	2021	23.5	278.9	133.8	926.8	136168	1899.1	280.4	203	1.38128	14253	16977	1672.1	384.62
Chongqing	2022	26.1	259.8	110.4	406.7	61850	1970.1	88.4	2845	0.0310721	7947	10434	1773.4	382.23
Zhejiang	2022	37.1	249.9	181.5	1221.9	262187	3816.3	575.6	1255	0.458645	19771	12421	1847.3	440.04
Yunnan	2022	10.3	304.7	105	521.8	215526	2013.1	165.7	754	0.219761	11713	14940	1217.6	354.71
Xinjiang	2022	11	246.7	104.6	399.4	69152	1634.4	218.7	1133	0.193027	8942	10479	1222.6	342.66
Xizang	2022	8.4	269.3	113.8	25.9	89075	1716.6	5.4	852	0.00633803	5303	5923	490.5	334.69
Tianjin	2022	35.2	251.5	119.7	40.2	23050	2521.6	52.5	1047	0.0501433	3520	2331	2286.1	407.3
Sichuan	2022	15.5	267.1	118.5	1553.2	223075	2174.4	293.7	264	1.1125	26083	46622	1878	371.61
Shaanxi	2022	17.8	265.6	107.7	533.6	108373	1782.7	156.9	2178	0.0720386	16850	23467	1894.7	381.29
Shanxi	2022	20.6	235.7	99.3	261	97653	1371.9	156.2	1751	0.0892062	18838	26359	1324.4	366.07
Shandong	2022	33.2	235.2	104.6	1147.9	279348	2534.8	463.2	2441	0.189758	54484	53867	1577.6	390.38
Qinghai	2022	19.4	296.9	103.4	87.2	47037	1991.4	14.6	1251	0.0116707	4149	4882	1353.9	329.75
Ningxia	2022	22.4	288.6	107.2	75.5	19832	1958.9	33.3	1717	0.0193943	2207	2354	1552.6	356.63
Neimenggu	2022	19.2	237.9	104.3	90.5	157808	2240.7	103.3	3604	0.0286626	11036	14073	2140.3	353.9
Liaoning	2022	21.8	228	103.4	185.8	106596	2175.5	130	4239	0.0306676	11566	17221	1631.8	365.25
Jiangxi	2022	24	281.3	125.8	620.5	87065	1854.6	186.5	2065	0.0903148	16984	27728	1491	378.83
Jiangsu	2022	30.7	249.4	150.8	1447.3	256541	3148.5	542	2621	0.206791	13715	15688	1994.1	424.06
Jilin	2022	20.1	244.1	99.6	144.6	93693	1881.3	58.8	3192	0.0184211	9338	9593	1661.6	343.67
Hunan	2022	25.7	293.3	113.4	818.4	205620	2115	332.5	2238	0.14857	23634	38214	2004.8	371.95
Hubei	2022	30	275.9	116.5	700.8	172586	2886.5	232.4	396	0.586869	21401	24010	1975.6	398.81
Heilongjiang	2022	16.4	228.6	100.6	194	88662	2229.5	86.3	933	0.0924973	9026	10948	2125.3	347.59
Henan	2022	26.9	282.3	114.2	1109.6	203243	1835.3	505.5	3488	0.144925	44615	61969	1641.5	382.39
Hebei	2022	34.8	246	110.7	1212.8	217967	2469.1	471.3	1742	0.270551	48483	61517	1662.1	360.65
Hainan	2022	12.5	298.5	100.3	204.8	33125	1837.8	46.1	2266	0.0203442	2713	2976	1060.1	382.28
Guizhou	2022	12.1	319.8	100	430.7	158860	1929.6	164.2	228	0.720175	13675	21059	993	344.68
Guangxi	2022	22.2	286.7	107.2	879.9	116696	1903.8	212	1424	0.148876	14166	20205	1539	362.02
Guangdong	2022	36.1	296.3	112.6	1099.6	294717	2471.2	564.5	1141	0.494741	19431	26466	1219.6	416.36
Gansu	2022	21.5	306	109.5	416.8	133835	1535.6	108.9	229	0.475546	15925	17619	1307.8	345.22
Fujian	2022	28.7	264.7	136.5	762.8	118183	2322.9	277.4	245	1.13224	14268	17635	1634.2	420.75
Anhui	2022	25.1	277.7	133.1	945.9	135374	2030.7	305.9	1089	0.2809	14281	16940	1554.1	393.32

## Sheet: Efficiency of RHS Data
city	year	The number of township health centers（Pieces）	The number of village clinics（Pieces）	The number of rural health technicians（Person）	The number of beds in village medical institutions（Pieces）	The number of diagnosis and treatment visits from village medical institutions（Person）	The number of discharges from village medical institutions（Person）
Chongqing	2015	924	11280	85595	39323	50652884	1508946
Zhejiang	2015	1194	11868	83208	15666	128214852	239659
Yunnan	2015	1372	13351	113471	44398	103602851	1350670
Xinjiang	2015	927	10439	60276	25551	29369229	996111
Xizang	2015	680	5353	27161	3329	5357848	27872
Tianjin	2015	144	2437	17153	4133	17291769	79293
Sichuan	2015	4509	55869	260840	119088	198247718	4247536
Shaanxi	2015	1589	25717	114284	31559	71174931	736102
Shanxi	2015	1249	28099	113639	29162	48720252	398855
Shandong	2015	1630	53780	401065	98577	321884966	2509054
Qinghai	2015	404	4491	21799	4216	7120624	101087
Ningxia	2015	219	2453	13331	2823	11013016	55596
Neimenggu	2015	1320	13645	65949	19486	32278278	320224
Liaoning	2015	1008	19774	81888	29568	56806172	547542
Jiangxi	2015	1585	30697	153970	45861	121596519	2005271
Jiangsu	2015	1033	15391	176388	56396	175742262	1563122
Jilin	2015	775	10229	65558	17504	35745550	172358
Hunan	2015	2296	44822	205327	92557	119397290	3521563
Hubei	2015	1140	24795	183103	68933	165227511	2331761
Heilongjiang	2015	990	11444	79958	22151	34727849	605764
Henan	2015	2057	56918	386068	97821	326089800	2857007
Hebei	2015	1960	60492	253759	64973	240369683	1543012
Hainan	2015	297	2681	20597	5496	18849198	84668
Guizhou	2015	1419	20831	117521	38434	61486194	1295249
Guangxi	2015	1267	21417	146187	59406	106178538	2562276
Guangdong	2015	1196	27177	153111	54450	195734663	1846613
Gansu	2015	1371	16744	81351	24010	57358308	592790
Fujian	2015	880	19008	96820	30278	69643452	864871
Anhui	2015	1382	15295	163282	50973	128302513	1596190
Chongqing	2016	894	11240	84708	40045	50290237	1529103
Zhejiang	2016	1194	11677	87505	17096	134082456	305850
Yunnan	2016	1366	13432	117430	46225	108441365	1405505
Xinjiang	2016	930	10432	63672	26839	31279840	1014485
Xizang	2016	678	5360	26118	3285	5368283	36643
Tianjin	2016	145	2528	17012	4093	16480318	72033
Sichuan	2016	4490	55958	253651	120279	194932037	4416508
Shaanxi	2016	1561	25412	117652	32722	73998088	746957
Shanxi	2016	1353	29027	114919	30068	49166311	423434
Shandong	2016	1621	53226	378440	97894	307898979	2722133
Qinghai	2016	405	4518	20409	4062	6959448	114067
Ningxia	2016	219	2365	13661	2913	11605977	47716
Neimenggu	2016	1321	13632	66394	20002	31415257	362399
Liaoning	2016	1014	20120	83376	30424	58116363	546919
Jiangxi	2016	1585	30394	153487	47672	121020400	2016508
Jiangsu	2016	1039	15475	179373	58768	174334814	1621925
Jilin	2016	774	10172	64782	17429	36029606	176710
Hunan	2016	2269	44339	206724	96111	118756624	3694938
Hubei	2016	1139	24792	186027	71546	159477783	2565877
Heilongjiang	2016	988	11384	79461	22469	34819513	664167
Henan	2016	2059	56774	383358	99994	334195150	2854722
Hebei	2016	1970	60371	256110	66624	237366479	1677474
Hainan	2016	297	2670	20576	5432	19501745	79451
Guizhou	2016	1399	20652	120951	39905	59709520	1185600
Guangxi	2016	1267	21011	147612	60565	100433873	2512932
Guangdong	2016	1192	26886	157686	56075	194281982	1955562
Gansu	2016	1375	16748	81525	24600	57992075	674914
Fujian	2016	880	18945	98205	29449	71355712	819433
Anhui	2016	1371	15276	161857	51305	123978134	1562692
Chongqing	2017	881	10991	82670	41127	50379295	1668372
Zhejiang	2017	1150	11535	90317	17917	140097806	335462
Yunnan	2017	1355	13446	128796	50003	106624301	1442693
Xinjiang	2017	926	10363	66304	28893	31883254	965133
Xizang	2017	678	5324	29861	3569	6174571	36020
Tianjin	2017	142	2541	17587	4017	17186742	73537
Sichuan	2017	4466	56216	261959	127062	193774541	4858055
Shaanxi	2017	1549	24978	116377	35140	73281237	889071
Shanxi	2017	1308	28942	116036	31014	48840454	477382
Shandong	2017	1612	53024	362639	95369	295932335	2757588
Qinghai	2017	404	4518	22563	4506	7367079	120129
Ningxia	2017	220	2301	13731	3354	11712927	56810
Neimenggu	2017	1313	13625	69233	21807	29995252	405213
Liaoning	2017	1014	19519	83160	30515	59133812	596437
Jiangxi	2017	1582	29734	153647	54432	117778311	2340026
Jiangsu	2017	1057	15319	191063	67806	185482783	2098581
Jilin	2017	780	10108	63862	17945	36018972	222538
Hunan	2017	2229	42144	205916	100353	114842920	3768123
Hubei	2017	1137	24636	185217	72127	152991046	2805490
Heilongjiang	2017	982	10842	77987	23947	32145362	694357
Henan	2017	2055	56462	381616	108084	326798221	3212678
Hebei	2017	1972	60225	259138	70892	220697611	1622679
Hainan	2017	299	2638	20994	6130	19142820	82582
Guizhou	2017	1362	20543	117995	41754	63850647	1226743
Guangxi	2017	1264	20770	148286	63035	96343187	2460085
Guangdong	2017	1192	26459	159410	58822	193824720	1832574
Gansu	2017	1374	17032	83712	25758	57490590	739693
Fujian	2017	881	18608	98680	29940	73019402	763858
Anhui	2017	1367	15331	161145	56758	126858083	1739563
Chongqing	2018	872	10847	80206	42048	47477257	1675155
Zhejiang	2018	1155	11483	90287	18781	147675003	345062
Yunnan	2018	1355	13404	138030	52877	105705250	1519606
Xinjiang	2018	929	10146	66004	29459	28122513	845657
Xizang	2018	678	5298	31068	3653	6406195	31461
Tianjin	2018	141	2511	17366	4156	16742594	52731
Sichuan	2018	4433	56019	268444	131474	196089809	4568043
Shaanxi	2018	1544	24183	118165	36220	72457816	913213
Shanxi	2018	1313	28338	113591	31018	39227084	465785
Shandong	2018	1592	53246	352074	97171	290044451	2705986
Qinghai	2018	405	4474	22291	4522	7193740	97782
Ningxia	2018	217	2300	14317	3532	10788265	56083
Neimenggu	2018	1301	13539	68860	22443	28139028	360558
Liaoning	2018	1032	19127	80969	31889	55940077	556206
Jiangxi	2018	1588	28309	147403	56328	109140671	2288924
Jiangsu	2018	1053	15311	195538	70655	184550400	2008188
Jilin	2018	777	9901	61486	18015	32777074	235189
Hunan	2018	2208	39976	196682	101561	106346139	3930174
Hubei	2018	1139	24411	184211	77677	140194749	2848411
Heilongjiang	2018	972	10740	74913	23886	26706726	457326
Henan	2018	2042	56173	373104	114445	307272627	3378386
Hebei	2018	2005	59047	246444	71819	201529078	1608988
Hainan	2018	299	2716	22266	6016	18453515	79222
Guizhou	2018	1341	20355	118415	42349	65827611	1349103
Guangxi	2018	1264	20409	147005	65278	87294156	2442753
Guangdong	2018	1184	25996	161924	60584	191481273	1859204
Gansu	2018	1376	16487	81575	26750	49619672	766177
Fujian	2018	881	18283	97083	30845	74377768	791884
Anhui	2018	1365	15317	157788	58458	130923446	1540988
Chongqing	2019	846	10580	78087	44207	48699786	1784356
Zhejiang	2019	1081	11590	91111	21095	161716086	385200
Yunnan	2019	1361	13450	143901	54351	113569609	1523527
Xinjiang	2019	926	10063	65014	30079	34450478	844657
Xizang	2019	678	5300	31517	3647	6401213	17602
Tianjin	2019	138	2374	16908	3860	15531302	24277
Sichuan	2019	4416	55772	270456	135705	200264576	4858305
Shaanxi	2019	1532	23747	116411	36116	71308492	782797
Shanxi	2019	1313	28106	113225	31223	36951133	404205
Shandong	2019	1539	53663	346009	97779	277284946	2396533
Qinghai	2019	408	4510	22826	4716	7015160	97188
Ningxia	2019	205	2173	14765	3628	11126285	51208
Neimenggu	2019	1271	13321	68180	22130	26113199	241907
Liaoning	2019	1022	17963	77525	31565	52390752	440155
Jiangxi	2019	1590	28088	146317	56975	114726959	1985333
Jiangsu	2019	1028	15169	199254	74600	180240250	100057
Jilin	2019	761	9615	59383	16944	29759149	154716
Hunan	2019	2169	39504	216131	105470	104491433	4055851
Hubei	2019	1129	23242	178612	80549	131839320	2813471
Heilongjiang	2019	966	10448	72155	23908	24017330	385907
Henan	2019	2041	56079	361953	118966	310101480	3213983
Hebei	2019	1998	59526	242591	71611	191498153	1311926
Hainan	2019	285	2647	22640	5710	17556412	72274
Guizhou	2019	1329	20265	120845	44041	69501741	1443739
Guangxi	2019	1261	19877	148065	69930	82016470	2868364
Guangdong	2019	1180	25788	161407	61494	191667767	1883776
Gansu	2019	1377	16461	83992	27836	41198714	772012
Fujian	2019	882	17596	95397	31521	77217695	806716
Anhui	2019	1380	15549	156718	60258	141262671	1230615
Chongqing	2020	816	9815	74112	43662	46601965	1652672
Zhejiang	2020	1058	11300	91275	20211	142890990	265969
Yunnan	2020	1372	13582	147023	54899	112580400	1499401
Xinjiang	2020	925	9937	66786	29403	34919895	541851
Xizang	2020	679	5277	32521	3703	6355118	10683
Tianjin	2020	138	2196	16201	3783	12015192	13831
Sichuan	2020	4283	54202	267686	134980	184735150	4243361
Shaanxi	2020	1525	22976	114415	35743	57264115	502199
Shanxi	2020	1310	26800	108891	30551	34210361	282561
Shandong	2020	1514	53523	336592	96943	254649150	2186586
Qinghai	2020	411	4473	23227	4720	6181334	81109
Ningxia	2020	205	2172	15613	3657	10240899	37469
Neimenggu	2020	1257	13030	67721	21481	23598799	202368
Liaoning	2020	1024	17567	74135	31011	39053406	305282
Jiangxi	2020	1589	27440	148446	58462	105179218	1636204
Jiangsu	2020	999	15020	200689	76886	159158848	1846020
Jilin	2020	760	9638	57947	16303	22877778	93489
Hunan	2020	2143	38109	208334	107330	103983805	3674523
Hubei	2020	1121	23199	178239	80429	116371631	2385940
Heilongjiang	2020	966	10385	69967	23715	18588962	38227
Henan	2020	2020	57003	362771	122162	295684662	2919682
Hebei	2020	1996	60183	235342	70002	163607182	1050944
Hainan	2020	277	2764	24084	7710	13872949	43082
Guizhou	2020	1330	20162	125898	44600	62869168	1178721
Guangxi	2020	1265	19298	153082	72947	71389550	2791449
Guangdong	2020	1167	25887	163025	64286	162030804	1720139
Gansu	2020	1366	16419	85268	28606	35087644	673536
Fujian	2020	890	17120	94797	32944	77946317	575880
Anhui	2020	1356	15710	160318	69196	140959095	1065565
Chongqing	2021	810	9495	70273	44766	51081851	1647799
Zhejiang	2021	1042	11221	89765	19123	151115657	235375
Yunnan	2021	1369	13588	142094	55086	125284569	1623665
Xinjiang	2021	924	9615	69431	34794	26390086	480614
Xizang	2021	675	5258	29152	4066	4346859	6605
Tianjin	2021	133	2214	17051	3893	11327180	9699
Sichuan	2021	3661	50309	261942	131720	164399520	3997191
Shaanxi	2021	1531	22394	102708	35777	46914459	534719
Shanxi	2021	1312	26355	108878	30327	31510264	153907
Shandong	2021	1492	52940	316551	98065	248495517	2295241
Qinghai	2021	410	4472	22292	4795	6313606	64502
Ningxia	2021	205	2159	14977	3394	9060566	28029
Neimenggu	2021	1251	12965	64616	21368	22429130	184231
Liaoning	2021	1025	16235	71841	30078	28605698	236274
Jiangxi	2021	1588	27189	140390	60898	99117869	1457638
Jiangsu	2021	973	14936	199312	77851	162186340	1644140
Jilin	2021	762	9463	56337	15804	17894213	76490
Hunan	2021	2099	37078	194394	106303	65873673	3306774
Hubei	2021	1110	22961	175870	83365	119424907	2357595
Heilongjiang	2021	964	10128	63336	23917	14430756	189992
Henan	2021	2010	58488	336351	130970	297990291	2732759
Hebei	2021	1970	59967	226829	69928	145398096	728142
Hainan	2021	274	2737	23695	8327	14823221	41437
Guizhou	2021	1331	20105	113731	45749	73601188	1394814
Guangxi	2021	1263	19088	147547	78203	78896936	3011760
Guangdong	2021	1166	25448	163125	66310	162065602	1677913
Gansu	2021	1357	16301	84177	28747	27914092	535778
Fujian	2021	889	16847	91623	33105	77711310	515922
Anhui	2021	1347	15630	136411	70681	138505045	957133
Chongqing	2022	805	9629	70287	45659	51081851	1647799
Zhejiang	2022	1033	11388	94329	18781	151115657	235375
Yunnan	2022	1368	13572	145683	57660	125284569	1623665
Xinjiang	2022	921	9558	70527	29413	26390086	480614
Xizang	2022	673	5250	27396	3748	4346859	6605
Tianjin	2022	132	2199	15545	3845	11327180	9699
Sichuan	2022	2799	43823	245134	129852	164399520	3997191
Shaanxi	2022	1516	21951	101023	36616	46914459	534719
Shanxi	2022	1303	25056	107392	29877	31510264	153907
Shandong	2022	1480	52387	314752	101341	248495517	2295241
Qinghai	2022	407	4475	22063	4885	6313606	64502
Ningxia	2022	204	2150	14892	3399	9060566	28029
Neimenggu	2022	1249	12824	64282	21205	22429130	184231
Liaoning	2022	1019	16202	69699	29021	28605698	236274
Jiangxi	2022	1592	26136	139933	63430	99117869	1457638
Jiangsu	2022	938	14750	202520	79673	162186340	1644140
Jilin	2022	762	8831	54008	15129	17894213	76490
Hunan	2022	2085	36129	194372	108767	125873673	3306774
Hubei	2022	1104	22906	174117	86741	119424907	2357595
Heilongjiang	2022	966	9982	60980	23995	14430756	189992
Henan	2022	1995	59974	344218	138079	297990291	2732759
Hebei	2022	1970	59547	228128	77091	145398096	728142
Hainan	2022	274	2702	23861	8008	14823221	41437
Guizhou	2022	1320	19739	114477	47137	73601188	1394814
Guangxi	2022	1267	18938	152536	82913	78896936	3011760
Guangdong	2022	1162	25304	165976	66431	162065602	1677913
Gansu	2022	1354	16265	83724	29641	27914092	535778
Fujian	2022	880	16755	91188	33554	77711310	515922
Anhui	2022	1339	15601	149759	79985	138505045	957133

## Sheet: Influencing factors
city	year	Regional GDP (hundred million yuan)	Per capita GDP（yuan）	rural population（yuan）	Number of health technicians per 1,000 people in rural areas（Person）	Urbanization rate（%）	Per capita healthcare expenditure of rural residents（yuan）	Share of R & D spending to GDP（%）	R & D spending（hundred million yuan）	Healthcare Expenditures（yuan）
Chongqing	2015	15717.3	52321	1178	5.13268	60.9	745.859	0.127033	19966090000	31398000000
Zhejiang	2015	42886.5	77644	1894	10.42	65.8	1246.32	0.19903	85356890000	48550000000
Yunnan	2015	13619.2	28806	2687	5.62475	43.3	577.632	0.0454938	6195880000	42266000000
Xinjiang	2015	9324.8	40036	1245	9.69269	47.2	731.847	0.0392695	3661800000	24401000000
Xizang	2015	2911.77	43805	299	4.3689	55.2	136.417	0.0688423	2004530000	7411000000
Tianjin	2015	1026.39	31999	234	3.71538	27.7	1159.86	0.0025351	26020000	6280000000
Sichuan	2015	16538.2	107960	269	3.78401	82.6	839.813	0.213244	35266650000	19502000000
Shaanxi	2015	30053.1	36775	4292	5.98271	47.7	958.246	0.0744699	22380510000	68642000000
Shanxi	2015	18021.9	47626	1748	7.24783	53.9	794.332	0.0957631	17258290000	36938000000
Shandong	2015	12766.5	34919	1648	5.91359	55	919.178	0.0790311	10089500000	29071000000
Qinghai	2015	63002.3	64168	4233	7.63879	57	1190.87	0.205036	129177180000	70143000000
Ningxia	2015	2417.05	41252	292	5.94521	50.3	925.954	0.0269043	650290000	9943000000
Neimenggu	2015	17831.5	71101	997	8.10702	60.3	1117.71	0.0665261	11862610000	25715000000
Liaoning	2015	28669	65354	1431	5.69923	67.3	1064.54	0.0843699	24188030000	28196000000
Jiangxi	2015	16723.8	36724	2209	5.62725	51.6	569.673	0.0881959	14749680000	39879000000
Jiangsu	2015	70116.4	87995	2670	8.20127	66.5	1088.22	0.214858	150650650000	64931000000
Jilin	2015	14063.1	510861	1230	6.6178	55.3	1058.1	0.0612624	8615410000	24581000000
Hunan	2015	28902.2	42754	3331	6.70456	50.9	844.07	0.121979	35254500000	49374000000
Hubei	2015	29550.2	506541	2525	7.45703	56.8	985.088	0.137824	40727260000	51525000000
Heilongjiang	2015	15083.7	39462	1570	5.85185	58.8	1112.77	0.0583672	8803920000	27396000000
Henan	2015	37002.2	39123	5039	6.0048	46.8	768.98	0.0996767	36882520000	71774000000
Hebei	2015	29806.1	40255	3614	5.77277	51.3	920.539	0.0958881	28580510000	53509000000
Hainan	2015	3702.76	40818	409	6.35281	55.1	634.544	0.0302048	1118410000	10054000000
Guizhou	2015	10502.6	29847	2047	5.98315	42	449.458	0.0435421	4573030000	36080000000
Guangxi	2015	16803.1	35190	2539	5.8076	47.1	709.653	0.0457766	7691900000	41387000000
Guangdong	2015	72812.6	67503	3395	5.0463	68.7	723.149	0.208831	152054970000	91836000000
Gansu	2015	6790.32	26165	1477	4.56615	43.2	669.802	0.0715838	4860770000	250100000000
Fujian	2015	25979.8	67966	1436	7.19519	62.6	826.937	0.133558	34698100000	35119000000
Anhui	2015	22005.6	35997	3041	4.70631	50.5	808.202	0.146391	32214220000	48560000000
Chongqing	2016	17740.6	58502	1140	5.66219	62.6	852.3	0.133866	23748590000	33118000000
Zhejiang	2016	47251.4	84916	1845	11.3033	67	1173.2	0.198045	93578770000	54244000000
Yunnan	2016	14788.4	31093	2623	6.17739	45	620.1	0.050164	7418470000	46698000000
Xinjiang	2016	9649.7	40564	1239	9.87974	48.3	846.8	0.0405138	3909460000	25643000000
Xizang	2016	3168.59	47194	295	4.87864	56.3	152.6	0.0756248	2396240000	8203000000
Tianjin	2016	1151.41	35184	233	3.25279	29.6	1334.5	0.00347661	40030000	6997000000
Sichuan	2016	17885.4	115053	267	2.72285	82.9	972.5	0.195665	34995510000	20323000000
Shaanxi	2016	32934.5	40003	4196	6.24704	49.2	1044.1	0.0781127	25726070000	77224000000
Shanxi	2016	19399.6	51015	1703	8.01591	55.3	769.6	0.0950647	18442160000	38166000000
Shandong	2016	13050.4	35532	1612	6.23158	56.2	1027.3	0.0748086	9762830000	30086000000
Qinghai	2016	68024.5	68733	4076	8.02358	59	1278.8	0.208014	141500350000	79019000000
Ningxia	2016	2572.49	43531	287	6.1993	51.6	1040.6	0.0302975	779400000	10306000000
Neimenggu	2016	18128.1	72064	978	8.54223	61.2	1187.7	0.0706005	12798530000	28463000000
Liaoning	2016	22246.9	50791	1428	5.61106	67.4	1139.2	0.108808	24206370000	30731000000
Jiangxi	2016	18499	40400	2154	5.98816	53.1	650	0.0971707	17975610000	43872000000
Jiangsu	2016	77388.3	96887	2582	8.94392	67.7	1148	0.214185	165754180000	71277000000
Jilin	2016	14776.8	53868	1203	6.98554	56	1230.5	0.0614884	9086020000	27362000000
Hunan	2016	31551.4	46382	3223	7.28762	52.7	986.5	0.124548	39296470000	54627000000
Hubei	2016	32665.4	55665	2466	7.89724	58.1	1213.5	0.136524	44596220000	58890000000
Heilongjiang	2016	15386.1	40432	1550	6.09439	59.2	1269.9	0.0575146	8849250000	28056000000
Henan	2016	40471.8	42575	4909	6.41795	48.5	797.8	0.10123	40969620000	77801000000
Hebei	2016	32070.5	43062	3487	6.07126	53.3	928.2	0.0962446	30866080000	54786000000
Hainan	2016	4053.2	44347	396	6.71843	56.8	593	0.0196928	798190000	11417000000
Guizhou	2016	11776.7	33246	1985	6.64156	44.1	527.8	0.0472842	5568530000	39251000000
Guangxi	2016	18317.6	38027	2512	6.18591	48.1	781.8	0.0451613	8272480000	46818000000
Guangdong	2016	80854.9	74016	3388	5.42069	69.2	803.9	0.207319	167627490000	112183000000
Gansu	2016	7200.37	27643	1444	4.83269	44.7	821.3	0.0707225	5092280000	27325000000
Fujian	2016	28810.6	74707	1410	7.51943	63.6	866.9	0.134764	38826320000	37758000000
Anhui	2016	24407.6	39561	2974	5.00279	52	931.9	0.15197	37092240000	48012000000
Chongqing	2017	19424.7	63442	1105	6.14344	64.1	883.917	0.144145	27999858000	35379000000
Zhejiang	2017	51768.3	92057	1810	11.7296	68	1370.21	0.198992	103014466000	58417000000
Yunnan	2017	16376.3	34221	2559	7.28394	46.7	681.521	0.0540773	8855877000	54699000000
Xinjiang	2017	10882	44941	1238	10.0901	49.4	970.703	0.0368011	4004678000	26671000000
Xizang	2017	3443.56	50765	287	5.78537	58	147.482	0.084535	2911014000	9798000000
Tianjin	2017	1310.92	39267	233	3.29013	30.9	1407.16	0.00243035	31860000	9380000000
Sichuan	2017	18549.2	118944	266	1.95376	82.9	1093.55	0.130001	24114177000	18210000000
Shaanxi	2017	36980.2	44651	4085	6.71408	50.8	1260.44	0.0814178	30108464000	83146000000
Shanxi	2017	21898.8	57266	1657	8.60416	56.8	937.54	0.0896714	19636967000	41827000000
Shandong	2017	15528.4	42060	1579	6.57435	57.3	1129.32	0.0722754	11223229000	32134000000
Qinghai	2017	72634.1	72807	3944	8.54158	60.6	1270.36	0.215281	156367852000	82927000000
Ningxia	2017	2624.83	44047	281	7.14413	53.1	1131.21	0.0317261	832756000	12521000000
Neimenggu	2017	16096.2	63764	961	9.21915	62	1288.4	0.0672605	10826396000	32348000000
Liaoning	2017	23409.2	53527	1420	5.81	67.5	1251.45	0.117453	27494773000	33663000000
Jiangxi	2017	20006.3	43424	2098	6.3897	54.6	718.241	0.110808	22168652000	49259000000
Jiangsu	2017	85869.8	107150	2508	9.61467	68.8	1394.99	0.213566	183388317000	78952000000
Jilin	2017	14944.5	54838	1178	7.16511	56.6	1399.57	0.0501828	7499584000	27922000000
Hunan	2017	33903	49558	3113	8.00697	54.6	1171.76	0.136204	46177162000	58598000000
Hubei	2017	35478.1	60199	2402	8.42814	59.3	1438.32	0.132177	46893768000	61469000000
Heilongjiang	2017	15902.7	41916	1538	6.16769	59.4	1551.16	0.0519317	8258538000	29717000000
Henan	2017	44552.8	46674	4764	6.93132	50.2	908.955	0.105999	47225420000	83666000000
Hebei	2017	34016.3	45387	3383	6.78696	55	1072.63	0.103176	35096837000	60510000000
Hainan	2017	4462.54	48430	389	7.01851	58	629.492	0.0167651	748149000	12737000000
Guizhou	2017	13540.8	37956	1932	7.59617	46	602.483	0.0478978	6485761000	43621000000
Guangxi	2017	18523.3	38102	2481	6.3468	49.2	931.037	0.0505308	9359956000	51231000000
Guangdong	2017	89705.2	80932	3367	5.74606	69.8	921.722	0.207907	186503132000	130756000000
Gansu	2017	7459.9	28497	1408	5.27294	46.4	890.637	0.0625895	4669116000	28924000000
Fujian	2017	32182.1	82677	1377	7.84241	64.8	906.504	0.139454	44879338000	42044000000
Anhui	2017	27018	43401	2909	5.43035	53.5	1006.81	0.161417	43611748000	59774000000
Chongqing	2018	20363.2	65933	1070	6.83561	65.5	1075.11	0.146936	29920910000	37279000000
Zhejiang	2018	56197.2	98643	1784	12.4567	68.9	1626.87	0.204173	114739210000	62620000000
Yunnan	2018	17881.1	37136	2521	7.90547	47.8	845.55	0.0598493	10701720000	57542000000
Xinjiang	2018	12199.1	49475	1221	10.2963	50.9	1017.54	0.0367879	4487790000	28614000000
Xizang	2018	3705.18	54094	283	6.29399	58.9	314.867	0.0998359	3699100000	10555000000
Tianjin	2018	1477.63	43398	237	3.7654	31.1	1974.91	0.00583705	86250000	10693000000
Sichuan	2018	18809.6	120711	263	2.09354	83.1	1344.82	0.13444	25287610000	19276000000
Shaanxi	2018	40678.1	48883	3979	7.24808	52.3	1241.78	0.0841711	34239230000	88089000000
Shanxi	2018	24438.3	63477	1618	9.37998	58.1	1065.2	0.088613	21655540000	45531000000
Shandong	2018	16818.1	45328	1546	7.01151	58.4	1204.95	0.0780427	13125310000	35899000000
Qinghai	2018	76469.7	76267	3900	9.04923	61.2	1332.28	0.185498	141849750000	88515000000
Ningxia	2018	2865.23	47689	275	7.79455	54.5	1248.61	0.0236337	677160000	14160000000
Neimenggu	2018	17289.2	68302	945	9.77746	62.7	1468.49	0.0597826	10335940000	31562000000
Liaoning	2018	25315.3	58008	1391	6.24659	68.1	1529.09	0.118743	30060140000	35062000000
Jiangxi	2018	21984.8	47434	2044	6.78567	56	783.78	0.121799	26777140000	58547000000
Jiangsu	2018	92595.4	115168	2447	10.5541	69.6	1529.61	0.218641	202451950000	84532000000
Jilin	2018	15074.6	55611	1148	7.80497	57.5	1450.87	0.0381446	5750150000	28122000000
Hunan	2018	36425.8	52949	3034	8.59423	56	1385.53	0.141856	51672170000	62710000000
Hubei	2018	39366.6	66616	2349	8.76684	60.3	1588.03	0.133494	52551940000	57574000000
Heilongjiang	2018	16361.6	43274	1505	6.28199	60.1	1916.23	0.0370183	6056800000	30100000000
Henan	2018	48055.9	50152	4638	7.62193	51.7	1226.62	0.110065	52892500000	92895000000
Hebei	2018	36010.3	47772	3292	7.57798	56.4	1201.58	0.106079	38199160000	69133000000
Hainan	2018	4832.05	51955	382	7.43037	59.1	712.402	0.023532	1137080000	14446000000
Guizhou	2018	14806.5	41244	1889	8.39502	47.5	703.238	0.051483	7622800000	48180000000
Guangxi	2018	20352.5	41489	2452	6.6883	50.2	1088	0.0437799	8910310000	54652000000
Guangdong	2018	97277.8	86412	3324	6.13096	70.7	1366.73	0.216617	210720310000	140751000000
Gansu	2018	8246.07	31336	1379	5.77737	47.7	1132.61	0.0577428	4761510000	31353000000
Fujian	2018	35804	91197	1347	8.50913	65.8	1015.81	0.146615	52494170000	44170000000
Anhui	2018	30006.8	47712	2865	5.86628	54.7	1036.65	0.16573	49730270000	62710000000
Chongqing	2019	23605.8	75828	1037	5.83298	66.8	1262.3	0.142292	33589180000	38326000000
Zhejiang	2019	62351.7	107624	1755	13.3807	70	1776.6	0.204361	127422600000	73561000000
Yunnan	2019	23223.8	47944	2482	9.05218	48.9	936.3	0.0558799	12977410000	60850000000
Xinjiang	2019	13597.1	54280	1214	10.9731	51.9	1060.5	0.0324589	4413470000	30236000000
Xizang	2019	3748.48	54217	279	6.69892	59.9	355.9	0.110907	4157330000	10649000000
Tianjin	2019	1697.82	48902	240	4.23542	31.5	2104.3	0.00328303	55740000	12305000000
Sichuan	2019	14104.3	90371	258	2.26822	83.5	1620.8	0.151324	21343200000	19786000000
Shaanxi	2019	46615.8	55774	3870	7.78793	53.8	1382.6	0.0832029	38785720000	94327000000
Shanxi	2019	25793.2	66649	1572	10.5313	59.4	1169.1	0.0933595	24080370000	46629000000
Shandong	2019	17026.7	45724	1508	7.46598	59.5	1343.4	0.081097	13808130000	36668000000
Qinghai	2019	71067.5	70653	3876	9.64076	61.5	1485.8	0.170394	121094850000	91207000000
Ningxia	2019	2965.95	48981	271	8.44686	55.5	1448.3	0.0315959	937120000	14823000000
Neimenggu	2019	17212.5	67852	931	10.328	63.4	1748.8	0.0687653	11836250000	32218000000
Liaoning	2019	24909.5	57191	1388	6.29863	68.1	1657.1	0.12455	31024820000	36454000000
Jiangxi	2019	24757.5	53164	1987	7.59205	57.4	964.4	0.129341	32021510000	63099000000
Jiangsu	2019	99631.5	123607	2372	11.659	70.6	1675.2	0.221432	220615810000	90601000000
Jilin	2019	11726.8	43475	1123	8.12645	58.3	1736.9	0.0583352	6840860000	28169000000
Hunan	2019	39752.1	57540	2959	10.5866	57.2	1614.5	0.149212	59314850000	66158000000
Hubei	2019	45828.3	77387	2312	8.94381	61	1921.8	0.127981	58651430000	60182000000
Heilongjiang	2019	13612.7	36183	1467	6.6908	60.9	1925.2	0.0525144	7148620000	31442000000
Henan	2019	54259.2	56388	4511	8.30053	53.2	1461.8	0.112187	60871530000	98678000000
Hebei	2019	35104.5	46348	3218	8.35721	57.6	1334	0.124936	43858260000	69507000000
Hainan	2019	5308.93	56507	385	7.86701	59.2	918.4	0.0203721	1081540000	16980000000
Guizhou	2019	16769.3	46433	1847	9.31034	49	878.3	0.054278	9102060000	53478000000
Guangxi	2019	21237.1	42964	2426	7.09435	51.1	1231.2	0.0491941	10447420000	56529000000
Guangdong	2019	107671	94172	3295	6.2831	71.4	1520.7	0.214993	231485660000	157960000000
Gansu	2019	8718.3	32995	1363	6.86478	48.5	1183	0.0579865	5055440000	32641000000
Fujian	2019	42395	107139	1331	9.17656	66.5	1210.4	0.141176	59851390000	46776000000
Anhui	2019	37114	58496	2813	6.37775	55.8	1323.5	0.155342	57653710000	68736000000
Chongqing	2020	25002.8	78170	979	6.42043	69.5	1262.3	0.149008	37256100000	43445000000
Zhejiang	2020	64613.3	100620	1797	13.6027	72.2	1776.6	0.216039	139589880000	83885000000
Yunnan	2020	24521.9	51975	2358	10.2726	50	936.3	0.0591901	14514540000	71134000000
Xinjiang	2020	13797.6	53593	1124	12.2258	56.5	1060.5	0.0284064	3919390000	47166000000
Xizang	2020	3920.55	54528	252	8.15913	65	355.9	0.11567	4534910000	11857000000
Tianjin	2020	1902.74	52345	234	4.84487	35.7	2104.3	0.00470059	89440000	14437000000
Sichuan	2020	14083.7	101614	212	2.75283	84.7	1620.8	0.162437	22877170000	17549000000
Shaanxi	2020	48598.8	58126	3621	8.60436	56.7	1382.6	0.0879937	42763830000	103052000000
Shanxi	2020	26181.9	66292	1476	11.1369	62.7	1169.1	0.102514	26840200000	50917000000
Shandong	2020	17651.9	50528	1308	8.71713	62.5	1343.4	0.088477	15617900000	43355000000
Qinghai	2020	73129	72151	3751	10.1972	63	1485.8	0.186741	136561870000	104550000000
Ningxia	2020	3005.92	50819	236	9.81229	60.1	1448.3	0.0344983	1036990000	17209000000
Neimenggu	2020	17359.8	72062	782	12.6596	67.5	1748.8	0.0745235	12937140000	37505000000
Liaoning	2020	25115	58872	1187	7.5305	72.1	1657.1	0.133515	33532220000	41352000000
Jiangxi	2020	25691.5	56871	1788	8.88915	60.4	964.4	0.134683	34602190000	64236000000
Jiangsu	2020	102719	121231	2251	12.9045	73.4	1675.2	0.231865	238168850000	100747000000
Jilin	2020	12311.3	50800	899	10.8328	62.6	1736.9	0.0630678	7764480000	30020000000
Hunan	2020	41781.5	62900	2740	10.971	58.8	1614.5	0.159049	66452860000	73762000000
Hubei	2020	43443.5	74440	2143	9.98497	62.9	1921.8	0.140633	61095880000	101971000000
Heilongjiang	2020	13698.5	42635	1095	9.09279	65.6	1925.2	0.0565488	7746340000	40119000000
Henan	2020	54997.1	55435	4429	9.042	55.4	1461.8	0.124657	68557700000	108539000000
Hebei	2020	36206.9	48564	2979	9.37358	60.1	1334	0.134078	48545440000	81727000000
Hainan	2020	5532.39	55131	401	8.43092	60.3	918.4	0.021152	1170210000	22009000000
Guizhou	2020	17826.6	46267	1807	10.3657	53.1	878.3	0.0591014	10535740000	56566000000
Guangxi	2020	22156.7	44309	2296	8.16577	54.2	1231.2	0.0511508	11333320000	62484000000
Guangdong	2020	110761	88210	3258	6.60055	74.1	1520.7	0.225707	249995270000	177299000000
Gansu	2020	9016.7	35995	1195	8.21247	52.2	1183	0.0578187	5213340000	37024000000
Fujian	2020	43903.9	105818	1298	9.95847	68.7	1210.4	0.151903	66691310000	52196000000
Anhui	2020	38680.6	63426	2543	8.31026	58.3	1323.5	0.165308	63942110000	76162000000
Chongqing	2021	27894	86879	953	5.38667	70.3	1781.8	0.152193	42452670000	42772000000
Zhejiang	2021	73515.8	113032	1788	13.7822	72.7	1751.8	0.216506	159166040000	90804000000
Yunnan	2021	27146.8	57686	2296	10.7015	51	1059.2	0.0650153	17649560000	72599000000
Xinjiang	2021	15983.6	61725	1107	12.9885	57.3	1210.6	0.0338984	5418190000	44502000000
Xizang	2021	4522.3	62549	246	8.00203	66	489.8	0.11445	5175770000	11072000000
Tianjin	2021	2080.2	56831	232	5.27974	36.6	2427.2	0.0119133	247820000	11526000000
Sichuan	2021	15695	113732	208	2.99856	84.9	1877.3	0.160091	25126350000	18258000000
Shaanxi	2021	53850.8	64326	3531	8.38499	57.8	1702.3	0.0891669	48017100000	104414000000
Shanxi	2021	29801	75360	1438	10.8015	63.6	1254.6	0.107274	31968670000	56572000000
Shandong	2021	22590.2	64821	1273	9.01838	63.4	1505.8	0.082445	18624480000	41678000000
Qinghai	2021	83095.9	81727	3667	9.83657	63.9	1400.7	0.188378	156534020000	109272000000
Ningxia	2021	3346.6	56398	232	9.74784	61	1603.2	0.0413817	1384880000	17633000000
Neimenggu	2021	20514.2	85422	763	12.9325	68.2	1950.7	0.0754474	15477440000	36273000000
Liaoning	2021	27584.1	65026	1150	7.75817	72.8	1644.9	0.133149	36727920000	39925000000
Jiangxi	2021	29619.7	65560	1741	8.97668	61.5	1347.4	0.134318	39784660000	64327000000
Jiangsu	2021	116364	137039	2216	11.5869	73.9	1781.9	0.233459	271663190000	118371000000
Jilin	2021	13235.5	55450	870	12.7555	63.4	1922.9	0.0648584	8584330000	27972000000
Hunan	2021	46063.1	69440	2668	10.935	59.7	1827.5	0.166319	76611490000	73992000000
Hubei	2021	50012.9	86416	2094	9.96414	64.1	1836.5	0.144681	72359410000	70633000000
Heilongjiang	2021	14879.2	47266	1072	8.87416	65.7	1938.8	0.0596598	8876900000	39228000000
Henan	2021	58887.4	59410	4304	9.31018	56.4	1542.1	0.129741	76401320000	101859000000
Hebei	2021	40391.3	54172	2894	9.80736	61.1	1745.5	0.141217	57039240000	85349000000
Hainan	2021	6475.2	63707	398	8.56231	61	1264.9	0.0218596	1415450000	19417000000
Guizhou	2021	19586.4	50808	1759	10.6561	54.3	940.8	0.0618065	12105670000	54207000000
Guangxi	2021	24740.9	49206	2263	7.73182	55.1	1392.5	0.0553836	13702390000	61375000000
Guangdong	2021	124370	98285	3218	5.97042	74.6	1342.2	0.233351	290218490000	185710000000
Gansu	2021	10243.3	41046	1162	8.43614	53.3	1362.2	0.0627677	6429480000	39038000000
Fujian	2021	48810.4	116939	1269	9.44153	69.7	1484.3	0.158092	77165340000	53363000000
Anhui	2021	42959.2	70321	2482	8.24782	59.4	1672.1	0.172052	73912000000	73200000000
Chongqing	2022	29129	90663	933	5.67106	70.96	1773.4	0.164556	47933460000	48487000000
Zhejiang	2022	77715.4	118496	1751	15.0099	73.38	1847.26	0.227504	176805640000	123608000000
Yunnan	2022	28954.2	61716	2266	11.3496	51.72	1217.63	0.0686146	19866810000	72588000000
Xinjiang	2022	17741.3	68552	1089	13.9043	57.89	1222.61	0.0361411	6411900000	59556000000
Xizang	2022	5069.6	69781	245	8.27551	66.34	490.464	0.117771	5970530000	13744000000
Tianjin	2022	2132.6	58438	228	5.51404	37.39	2286.06	0.00799165	170430000	18988000000
Sichuan	2022	16311.3	119235	203	3.07143	85.11	1878	0.174462	28457100000	17661000000
Shaanxi	2022	56749.8	67777	3488	8.80751	58.35	1894.72	0.0934061	53007750000	117092000000
Shanxi	2022	32772.7	82864	1424	11.3045	64.02	1324.38	0.108142	35441040000	66404000000
Shandong	2022	25642.6	73675	1255	9.30853	63.96	1577.58	0.0788954	20230830000	49505000000
Qinghai	2022	87435.1	86003	3604	10.2422	64.54	1353.92	0.197713	172870250000	123410000000
Ningxia	2022	3610.1	60724	229	10.0638	61.43	1552.61	0.0413324	1492140000	17744000000
Neimenggu	2022	23158.6	96474	754	13.4715	68.6	2140.3	0.0737757	17085410000	43378000000
Liaoning	2022	28975.1	68775	1133	8.14289	73	1631.81	0.129654	37567320000	46659000000
Jiangxi	2022	32074.7	70923	1717	9.36144	62.07	1491	0.137083	43969050000	70770000000
Jiangsu	2022	122876	144390	2178	11.9979	74.42	1994.05	0.243635	299367740000	144251000000
Jilin	2022	13070.2	55347	852	12.9941	63.72	1661.61	0.0708513	9260410000	38165000000
Hunan	2022	48670.4	73598	2621	11.3905	60.31	2004.77	0.176467	85887340000	82061000000
Hubei	2022	53734.9	92059	2065	11.0296	64.67	1975.64	0.147606	79315800000	79947000000
Heilongjiang	2022	15901	51096	1047	92.5162	66.21	2125.31	0.0616298	9799760000	43655000000
Henan	2022	61345.1	62106	4239	10.2126	57.07	1641.53	0.137834	84554190000	116128000000
Hebei	2022	42370.4	56995	2845	10.4866	61.65	1662.1	0.150074	63586750000	92530000000
Hainan	2022	6818.2	66602	396	8.87247	61.49	1060.1	0.0219075	1493700000	25152000000
Guizhou	2022	20164.6	52321	1742	11.2377	54.81	993.009	0.0653377	13175090000	58359000000
Guangxi	2022	26300.9	52164	2238	8.24276	55.65	1538.96	0.0572504	15057360000	63561000000
Guangdong	2022	129119	101905	3192	6.27491	74.79	1219.59	0.249209	321775480000	208125000000
Gansu	2022	11201.6	44968	1141	8.79124	54.19	1307.76	0.0642772	7200070000	40229000000
Fujian	2022	53109.9	126829	1251	10.0811	70.11	1634.21	0.159779	84858710000	60635000000
Anhui	2022	45045	73603	2441	9.23929	60.15	1554.05	0.182184	82065000000	80808000000
