# Supplementary material for: The coupling coordination between digital village construction and rural healthcare service efficiency in China: dynamic evolution, spatial difference and driving factors
Source: Front Public Health. 2025 Oct 13;13:1669695. doi: 10.3389/fpubh.2025.1669695 (PMC12554649; doi:10.3389/fpubh.2025.1669695)
Supplement: Supplementary file 3 [file Data_Sheet_1.ZIP]

Archive with 8 entries (8 files):
- Figure2 (a).National.jpg
- Figure2 (b).East.jpg
- Figure2 (c).Central.jpg
- Figure2 (d).West.jpg
- Figure1 (a).2015 .jpg
- Figure1 (b).2018.jpg
- Figure1 (c).2020.jpg
- Figure1 (d).2022.jpg
